# Supplementary material for: Glucuronolactone Alleviates Metabolic Stress Induced by High-Fat Diet in Turbot (Scophthalmus maximus L.)
Source: Antioxidants (Basel). 2026 Apr 10;15(4):472. doi: 10.3390/antiox15040472 (PMC13113150; doi:10.3390/antiox15040472)
Supplement: Supplementary file 1 [file antioxidants-15-00472-s001.zip]

Archive with 1 entries (1 files):
- antioxidants-4192083-supplementary.pdf
